# Supplementary material for: Process Evaluation of Interdisciplinary Experiences During the Development of a Serious Game About Radiotherapy for Children: Qualitative Interview Study
Source: JMIR Form Res. 2026 Mar 5;10:e71454. doi: 10.2196/71454 (PMC12978849; doi:10.2196/71454)
Supplement: Checklist 1 [file formative-v10-e71454-s003.xlsx]

## Sheet: Feuil1
Consolidated criteria for reporting qualitative studies (COREQ): 32-item checklist
No	Item	Guide questions/description	Comment
Domain 1: Research team and reflexivity
Personal Characteristics
1.	Interviewer/facilitator	Which author/s conducted the interview or focus group?	Catarina Cederved (CC) and Jon Back (JB) conducted the interviews
2.	Credentials	What were the researcher's credentials? E.g. PhD, MD	CC had a masters deegre in nursing at the time the interviews were performed and the data was analyzed, JB has a PhD in Human-Computer Interaction
3.	Occupation	What was their occupation at the time of the study?	CC PhD-student at the time of the study, JB Associate professor at the university
4.	Gender	Was the researcher male or female?	CC is female and JB is male
5.	Experience and training	What experience or training did the researcher have?	Both have conducted several interviews before this study, have taken qualitative courses
Relationship with participants
6.	Relationship established	Was a relationship established prior to study commencement?	Yes, the participants were part of the project where CC was the coordinator and JB joined meetings on an academic level
7.	Participant knowledge of the interviewer	What did the participants know about the researcher? e.g. personal goals, reasons for doing the research	They were informed about the research goals, the use of data and the frame of the research
8.	Interviewer characteristics	What characteristics were reported about the interviewer/facilitator? e.g. Bias, assumptions, reasons and interests in the research topic.					Risk of bias is discussed in method discussion
Domain 2: study design
Theoretical framework
9.	Methodological orientation and Theory	What methodological orientation was stated to underpin the study? e.g. grounded theory, discourse analysis, ethnography, phenomenology, content analysis	The methodological approach chosen was thematic analysis, it had no prior codes or categories. The theoretical framework was The social construction of reality by Berger, P.L., and Luckman, T.
Participant selection
10.	Sampling	How were participants selected? e.g. purposive, convenience, consecutive, snowball	Selection was purposive as all working members of the game development project were invited to participate
11.	Method of approach	How were participants approached? e.g. face-to-face, telephone, mail, email	Participants were approached per E-mail with an invitation to participate in the study
12.	Sample size	How many participants were in the study?	13 persons participated in the study
13.	Non-participation	How many people refused to participate or dropped out? Reasons?	One, the person never responded to the email invitation
Setting
14.	Setting of data collection	Where was the data collected? e.g. home, clinic, workplace	Data were collected over zoom or telephone
15.	Presence of non-participants	Was anyone else present besides the participants and researchers?	No
16.	Description of sample	What are the important characteristics of the sample? e.g. demographic data, date	Interviews were performed during covid-19 pandemic, it includes all three groups that were part of the developmental process.
Data collection
17.	Interview guide	Were questions, prompts, guides provided by the authors? Was it pilot tested?	Yes, an interview guide was developed by CC and JB, and the last author GE reviewed the guide and approved it
18.	Repeat interviews	Were repeat interviews carried out? If yes, how many?	No, the interviews followed the interviewguide and the questions were considered to have been asnwered when the interview ended
19.	Audio/visual recording	Did the research use audio or visual recording to collect the data?	The data were audio recorded
20.	Field notes	Were field notes made during and/or after the interview or focus group?	No
21.	Duration	What was the duration of the interviews or focus group?	the interviews lasted between 15 and 47 Minutes
22.	Data saturation	Was data saturation discussed?	No, the interviewguide had openended questions and the material from the interviews were considered rich and sufficient when CC and JB discussed the material after the interviews were finished.
23.	Transcripts returned	Were transcripts returned to participants for comment and/or correction?	No
Domain 3: analysis and findingsz
Data analysis
24.	Number of data coders	How many data coders coded the data?	CC coded the data and JB checked some of the coded material
25.	Description of the coding tree	Did authors provide a description of the coding tree?	Yes, authors made a write-up of each theme and selected a few quotes to illustrate the code and presented it as a coding tree
26.	Derivation of themes	Were themes identified in advance or derived from the data?	Themes were derived from data.
27.	Software	What software, if applicable, was used to manage the data?	Word and excel was used when coding the data
28.	Participant checking	Did participants provide feedback on the findings?	Yes, after CC and JB had written the results all interviewed participants received the possiblity to give feed-back on the findings.
Reporting
29.	Quotations presented	Were participant quotations presented to illustrate the themes / findings? Was each quotation identified? e.g. participant number	Quotations are presented throughout the results. However, since the sample is small participants have not been given an identification number. The results are presented on group level.
30.	Data and findings consistent	Was there consistency between the data presented and the findings?	Yes, CC used a reflexive approach and re-read the data and the findings repeatedly
31.	Clarity of major themes	Were major themes clearly presented in the findings?	Yes, One major theme is presented, supported by minor themes
32.	Clarity of minor themes	Is there a description of diverse cases or discussion of minor themes?	Yes, in the findings and in the discussion
